# Supplementary material for: Substantial Na-Ion Storage at High Current Rates: Redox-Pseudocapacitance through Sodium Oxide Formation
Source: Nanomaterials (Basel). 2022 Nov 30;12(23):4264. doi: 10.3390/nano12234264 (PMC9737611; doi:10.3390/nano12234264)
Supplement: Supplementary file 1 [file nanomaterials-12-04264-s001.zip]

Archive with 1 entries (1 files):
- nanomaterials-2021082-supplementary.pdf
